# Supplementary material for: Whole-body MRI for staging and follow-up of primary musculoskeletal tumours: a systematic review
Source: Br J Radiol. 2026 Jan 8;99(1180):747–54. doi: 10.1093/bjr/tqag009 (PMC13070648; doi:10.1093/bjr/tqag009)
Supplement: tqag009_Supplementary_Data [file tqag009_supplementary_data.zip]

Archive with 2 entries (2 files):
- Supplementary Material.docx
- PRISMA_checklist.docx
